# Supplementary material for: A multi-agentic framework for real-time, autonomous freeform metasurface design
Source: Sci Adv. 2025 Oct 31;11(44):eadx8006. doi: 10.1126/sciadv.adx8006 (PMC12577674; doi:10.1126/sciadv.adx8006)
Supplement: Supplementary file 3 — Movies S1 and S2 [file sciadv.adx8006_movies_s1_and_s2.zip]

Archive with 2 entries (2 files):
- adx8006_movie_s1.mp4
- adx8006_movie_s2.mp4
