# Supplementary material for: A multi-agentic framework for real-time, autonomous freeform metasurface design
Source: Sci Adv. 2025 Oct 31;11(44):eadx8006. doi: 10.1126/sciadv.adx8006 (PMC12577674; doi:10.1126/sciadv.adx8006)
Supplement: Supplementary file 4 — Data S1 to S5 [file sciadv.adx8006_data_s1_to_s5.zip]

Archive with 5 entries (5 files):
- adx8006_data_s1.json
- adx8006_data_s2.zip
- adx8006_data_s3.zip
- adx8006_data_s4.zip
- adx8006_data_s5.zip
